# Supplementary material for: Escherichia coli O157:H7 Super-Shedder and Non-Shedder Feedlot Steers Harbour Distinct Fecal Bacterial Communities
Source: PLoS One. 2014 May 23;9(5):e98115. doi: 10.1371/journal.pone.0098115 (PMC4032279; doi:10.1371/journal.pone.0098115)
Supplement: Table S1 — Taxa at five taxonomic levels (phylum to genus) for all samples combined. Total number of sequences for each taxa are shown in table. (XLSX) [file pone.0098115.s003.xlsx]

## Sheet: Sheet1
Total number of processed sequences	112926
Phylum	Number of sequences processed	Number of taxa
Firmicutes	60845	18
Bacteroidetes	40185
Spirochaetes	2521
Proteobacteria	1892
Tenericutes	1328
Cyanobacteria	621
Verrucomicrobia	398
Fibrobacteres	106
Actinobacteria	28
Planctomycetes	19
Elusimicrobia	18
Lentisphaerae	17
Synergistetes	13
TM7	11
Acidobacteria	4
Fusobacteria	3
OP11	2
Chloroflexi	1
Unclassified	4914
Class
Clostridia	58493	33
Bacteroidia	39870
Spirochaetes	2521
Betaproteobacteria	1175
Bacilli	941
Mollicutes	878
4C0d-2	464
Gammaproteobacteria	411
Erysipelotrichi	409
Verrucomicrobiae	376
Alphaproteobacteria	207
Fibrobacteres	106
Synechococcophycideae	101
Chloroplast	53
Deltaproteobacteria	45
Flavobacteria	35
Actinobacteria	28
ML615J-28	18
Lentisphaerae	17
Elusimicrobia	15
Planctomycea	14
Synergistia	13
Opitutae	11
Epsilonproteobacteria	11
TM7-3	11
Verruco-5	10
Sphingobacteria	4
vadinHA49	4
Fusobacteria	3
Endomicrobia	3
Acidobacteria	2
TK17	1
Phycisphaerae	1
unclassified	6675
Order
Clostridiales	58410	57
Bacteroidales	39870
Spirochaetales	2521
Burkholderiales	1017
Turicibacterales	831
RF39	520
YS2	464
Erysipelotrichales	409
Verrucomicrobiales	376
Anaeroplasmatales	321
Aeromonadales	309
Fibrobacterales	106
Synechococcales	101
Rickettsiales	74
Lactobacillales	61
Bacillales	46
Stramenopiles	43
Desulfovibrionales	39
Flavobacteriales	33
Rhodospirillales	30
Enterobacteriales	22
Coriobacteriales	21
Thiotrichales	21
Rhizobiales	20
Xanthomonadales	17
Elusimicrobiales	15
Synergistales	13
Chromatiales	13
Rhodobacterales	12
Oceanospirillales	12
CW040	11
Campylobacterales	11
Pirellulales	11
Victivallales	11
RFP12	10
Mycoplasmatales	9
Puniceicoccales	8
Sphingomonadales	7
Streptophyta	5
Alteromonadales	5
Z20	5
Pseudomonadales	4
Sphingobacteriales	4
Haptophyceae	4
Actinomycetales	4
Syntrophobacterales	4
Neisseriales	4
Gemmatales	3
Fusobacteriales	3
koll13	3
Vibrionales	3
Acidobacteriales	2
Phycisphaerales	1
Caulobacterales	1
Chlorophyta	1
Methylophilales	1
S085	1
Unclassified	7043
Family
Ruminococcaceae	35945	77
Prevotellaceae	11813
Lachnospiraceae	10155
Spirochaetaceae	2521
Veillonellaceae	1948
Bacteroidaceae	1893
Rikenellaceae	1676
Clostridiaceae	1173
ClostridialesFamilyXIII.IncertaeSedis	1082
Alcaligenaceae	888
Turicibacteraceae	831
Peptococcaceae	609
Porphyromonadaceae	480
Verrucomicrobiaceae	376
Anaeroplasmataceae	321
Succinivibrionaceae	307
Erysipelotrichaceae	278
Catabacteriaceae	131
Fibrobacteraceae	106
Synechococcaceae	101
Oxalobacteraceae	57
Lactobacillaceae	50
Desulfovibrionaceae	39
Planococcaceae	35
Flavobacteriaceae	33
vadinHA31	27
Acetobacteraceae	27
Enterobacteriaceae	22
Thiotrichaceae	21
Coriobacteriaceae	20
Xanthomonadaceae	17
Elusimicrobiaceae	15
Rhodobacteraceae	12
F16	11
Victivallaceae	11
Campylobacteraceae	10
Burkholderiaceae	9
Mycoplasmataceae	9
Synergistaceae	9
Puniceicoccaceae	8
Streptococcaceae	7
Sphingomonadaceae	6
Enterococcaceae	4
Pseudomonadaceae	4
Halomonadaceae	4
Corynebacteriaceae	4
Desulfobacteraceae	4
Neisseriaceae	4
Oceanospirillaceae	4
Staphylococcaceae	4
Vibrionaceae	3
Paenibacillaceae	3
Isosphaeraceae	3
Comamonadaceae	3
Rhodospirillaceae	3
Methylobacteriaceae	3
Sinobacteraceae	3
Fusobacteriaceae	3
Sphingobacteriaceae	3
HTCC2089	2
OM60	2
Psychromonadaceae	2
Helicobacteraceae	1
Caulobacteraceae	1
Bradyrhizobiaceae	1
Erythrobacteraceae	1
Rickettsiaceae	1
Eubacteriaceae	1
Phycisphaeraceae	1
Alteromonadaceae	1
Mamiellaceae	1
Dehalobacteriaceae	1
Methylophilaceae	1
Brucellaceae	1
Rhizobiaceae	1
Dethiosulfovibrionaceae	1
Colwelliaceae	1
Unclassified	39757
Genus
Prevotella	11813	97
Treponema	2520
Clostridium	2225
Bacteroides	1911
Alistipes	1661
Oscillospira	1576
Sutterella	885
Ruminococcus	648
Akkermansia	376
Eubacterium	311
Paludibacter	232
Roseburia	221
Succinivibrio	204
Coprococcus	203
Parabacteroides	179
Anaeroplasma	167
Blautia	153
Fibrobacter	106
Ruminobacter	103
Prochlorococcus	101
Butyrivibrio	98
CandidatusPelagibacter	73
Bulleidia	62
Massilia	53
Lactobacillus	50
Coprobacillus	49
Faecalibacterium	49
LE30	37
Pseudobutyrivibrio	27
Epulopiscium	19
Leucothrix	19
RFN20	18
Moryella	12
Adlercreutzia	10
CandidatusTammella	9
Dialister	9
Ralstonia	8
Campylobacter	8
Lachnospira	8
Streptococcus	7
Pseudoxanthomonas	7
Polaribacter	5
Veillonella	4
Corynebacterium	4
Staphylococcus	4
Enterococcus	4
Ureaplasma	4
Escherichia	4
Mitsuokella	4
Sphingomonas	3
Paenibacillus	3
Methylobacterium	3
p-75-a5	3
Tenacibaculum	3
Halomonas	3
Enterobacter	3
Propionigenium	3
Flavobacterium	2
Ramlibacter	2
Thiothrix	2
Pseudomonas	2
Psychromonas	2
Formosa	2
CandidatusAzobacteroides	2
Olsenella	2
Sarcina	2
Arcobacter	2
Dokdonella	2
Planococcus	1
Ochrobactrum	1
Lachnobacterium	1
Amphritea	1
Pelistega	1
Roseomonas	1
Afipia	1
Marinomonas	1
Selenomonas	1
CandidatusPortiera	1
Shuttleworthia	1
Burkholderia	1
Octadecabacter	1
Hylemonella	1
Azohydromonas	1
Rhizobium	1
Lutimonas	1
Pseudoramibacter	1
Dehalobacterium	1
Vibrio	1
Phenylobacterium	1
Leeuwenhoekiella	1
Pyramidobacter	1
Sulfurimonas	1
Mycoplasma	1
Glaciecola	1
Loktanella	1
za29	1
Rickettsia	1
Unclassified	86591
