# Supplementary material for: Escherichia coli O157:H7 Super-Shedder and Non-Shedder Feedlot Steers Harbour Distinct Fecal Bacterial Communities
Source: PLoS One. 2014 May 23;9(5):e98115. doi: 10.1371/journal.pone.0098115 (PMC4032279; doi:10.1371/journal.pone.0098115)
Supplement: Table S2 — List of 72 differentially abundant OTUs. (XLSX) [file pone.0098115.s004.xlsx]

## Sheet: Sheet1
id	p_value	Enriched	NS101	NS104	NS108	NS112	NS152	NS154	NS165	NS242	NS304	NS745	NS94	SS128	SS139	SS161	SS162	SS218	SS26	SS287	SS305	SS320	SS332	SS35	Phylum	Class	Order	Family	Genus
OTU_292	0.023568	NS	0	0	11	1	3	0	10	2	0	5	0	0	0	0	0	0	0	0	0	2	0	0	p__Bacteroidetes	c__Bacteroidia	o__Bacteroidales	f_	g_
OTU_293	0.0248372	NS	2	25	9	0	1	5	24	0	3	24	19	0	1	2	6	3	1	0	1	0	0	0	p__Bacteroidetes	c__Bacteroidia	o__Bacteroidales	f__	g__
OTU_497	0.0429386	NS	0	0	2	1	2	0	5	4	2	2	0	0	0	0	2	0	0	1	0	0	0	1	p__Bacteroidetes	c__Bacteroidia	o__Bacteroidales	f__	g__
OTU_2565	0.00111341	NS	3	3	22	1	1	6	2	19	1	11	4	0	0	0	1	0	1	0	2	3	0	0	p__Firmicutes	c__Clostridia	o__Clostridiales	f__Lachnospiraceae	g__Ruminococcus
OTU_2519	0.0131179	NS	1	3	7	4	5	6	6	9	1	1	1	0	1	3	2	0	1	2	0	1	3	0	p__Firmicutes	c__Clostridia	o__Clostridiales	f__Ruminococcaceae	g__
OTU_314	0.0163269	NS	6	0	7	2	3	6	4	1	5	4	1	0	0	4	0	0	0	1	2	1	2	3	p__Firmicutes	c__Clostridia	o__Clostridiales	f__Ruminococcaceae	g__
OTU_550	0.0210193	NS	0	0	0	0	4	1	7	4	0	3	1	0	1	0	0	0	0	0	0	0	0	0	p__Firmicutes	c__Clostridia	o__Clostridiales	f__Ruminococcaceae	g__
OTU_385	0.0213896	NS	0	0	1	0	3	1	2	3	0	4	1	1	1	0	0	0	0	0	0	0	0	0	p__Firmicutes	c__Clostridia	o__Clostridiales	f__Lachnospiraceae	g__
OTU_2234	0.0226933	NS	0	0	1	0	1	1	1	0	2	1	1	0	0	0	0	0	0	0	2	0	0	0	p__Firmicutes	c__Clostridia	o__Clostridiales	f__Ruminococcaceae	g__
OTU_155	0.0245913	NS	0	1	7	2	11	0	8	4	0	6	0	0	0	0	3	0	0	2	0	0	0	0	p__Firmicutes	c__Clostridia	o__Clostridiales	f__Ruminococcaceae	g__
OTU_480	0.0303478	NS	3	14	9	1	10	3	2	8	3	5	8	3	1	0	3	1	2	3	6	5	2	2	p__Firmicutes	c__Clostridia	o__Clostridiales	f__Ruminococcaceae	g__
OTU_699	0.0451065	NS	3	0	5	1	0	1	4	13	6	4	0	0	0	0	0	3	0	10	0	1	0	0	p__Firmicutes	c__Clostridia	o__Clostridiales	f__Ruminococcaceae	g__
OTU_2831	0.0475723	NS	0	4	6	5	33	9	26	8	5	13	2	1	1	10	4	0	7	4	2	5	2	2	p__Firmicutes	c__Clostridia	o__Clostridiales	f__Clostridiaceae	g__Clostridium
OTU_282	0.0476934	NS	2	5	2	2	1	7	0	2	0	0	4	0	0	3	0	1	0	0	0	0	2	1	p__Firmicutes	c__Clostridia	o__Clostridiales	f__Ruminococcaceae	g__
OTU_2365	0.00969544	NS	0	0	1	1	2	1	1	1	0	10	0	0	0	0	0	1	0	0	0	0	0	0	p__Proteobacteria	c__Deltaproteobacteria	o__Desulfovibrionales	f__Desulfovibrionaceae	g__
OTU_446	0.00606397	NS	0	1	0	1	1	0	1	1	0	3	0	0	0	0	0	0	0	0	0	0	0	0	p__Tenericutes	c__Erysipelotrichi	o__Erysipelotrichales	f__Erysipelotrichaceae	g_
OTU_1279	0.0405041	NS	3	0	0	5	5	4	4	0	3	0	1	3	0	0	0	0	1	0	0	0	2	0	p__Tenericutes	c__Erysipelotrichi	o__Erysipelotrichales	f__Erysipelotrichaceae	g__
OTU_1765	0.00571458	SS	0	0	0	0	0	0	0	0	0	0	0	1	1	0	0	0	0	0	1	1	1	1	p__Bacteroidetes	c__Bacteroidia	o__Bacteroidales	f__Rikenellaceae	g__Alistipes
OTU_2527	0.00630316	SS	0	0	0	0	0	0	0	0	0	0	0	1	0	0	1	2	1	0	0	0	1	4	p__Bacteroidetes	c__Bacteroidia	o__Bacteroidales	f__	g__
OTU_464	0.00765755	SS	7	0	1	1	0	3	0	1	0	1	2	2	1	4	6	5	5	1	3	7	4	7	p__Bacteroidetes	c__Bacteroidia	o__Bacteroidales	f__	g__
OTU_333	0.0134538	SS	18	1	6	9	5	9	7	4	8	8	3	22	10	16	2	11	12	23	16	16	7	16	p__Bacteroidetes	c__Bacteroidia	o__Bacteroidales	f__Prevotellaceae	g__Prevotella
OTU_386	0.0153407	SS	9	1	0	0	1	0	0	1	2	0	0	9	1	0	6	2	2	2	7	3	5	1	p__Bacteroidetes	c__Bacteroidia	o__Bacteroidales	f__Prevotellaceae	g__Prevotella
OTU_396	0.0221452	SS	4	0	0	0	0	0	0	0	4	0	0	4	8	0	0	26	2	0	0	7	5	5	p__Bacteroidetes	c__Bacteroidia	o__Bacteroidales	f_	g_
OTU_1560	0.024286	SS	0	0	0	0	0	0	0	1	2	0	0	2	1	0	0	4	3	0	1	3	0	4	p__Bacteroidetes	c__Bacteroidia	o__Bacteroidales	f__Prevotellaceae	g__Prevotella
OTU_748	0.0260612	SS	3	0	0	0	0	0	0	0	0	0	0	1	4	0	1	5	0	0	0	4	7	0	p__Bacteroidetes	c__Bacteroidia	o__Bacteroidales	f__Prevotellaceae	g__Prevotella
OTU_2651	0.0334493	SS	7	5	0	19	0	5	0	0	14	0	17	11	8	23	14	14	17	0	6	22	25	8	p__Bacteroidetes	c__Bacteroidia	o__Bacteroidales	f__Prevotellaceae	g__Prevotella
OTU_2540	0.0365943	SS	0	0	1	0	0	0	1	1	0	0	1	0	1	1	1	1	2	0	0	6	3	3	p__Bacteroidetes	c__Bacteroidia	o__Bacteroidales	f__Prevotellaceae	g__Prevotella
OTU_558	0.0419318	SS	0	0	0	0	0	0	0	0	2	0	0	2	0	0	1	0	1	0	1	1	0	10	p__Bacteroidetes	c__Bacteroidia	o__Bacteroidales	f__	g__
OTU_700	0.0424099	SS	0	0	0	0	0	0	0	0	1	0	1	0	2	6	1	0	0	0	2	2	2	0	p__Bacteroidetes	c__Bacteroidia	o__Bacteroidales	f__Prevotellaceae	g__Prevotella
OTU_308	0.0457543	SS	3	0	0	0	0	0	0	0	0	0	1	0	3	1	0	1	8	0	1	2	2	0	p__Bacteroidetes	c__Bacteroidia	o__Bacteroidales	f__	g__
OTU_1302	0.00240418	SS	0	0	0	0	0	0	0	0	0	0	0	0	2	0	0	2	2	0	1	1	1	2	p__Firmicutes	c__Clostridia	o__Clostridiales	f__Lachnospiraceae	g__
OTU_1921	0.0024962	SS	0	0	0	0	0	0	0	0	0	0	0	4	3	1	1	0	0	0	6	4	1	0	p__Firmicutes	c__Clostridia	o__Clostridiales	f__Ruminococcaceae	g__
OTU_1208	0.00308535	SS	0	1	0	0	0	0	0	0	0	0	1	2	1	1	3	1	1	0	0	2	1	1	p__Firmicutes	c__Clostridia	o__Clostridiales	f__Lachnospiraceae	g__
OTU_2413	0.00320991	SS	0	0	0	0	0	0	0	0	1	0	0	1	5	0	2	1	3	0	1	0	1	1	p__Firmicutes	c__Clostridia	o__Clostridiales	f__Lachnospiraceae	g__
OTU_2682	0.00352365	SS	0	0	0	1	0	2	0	0	0	2	0	1	1	6	3	2	2	0	2	1	5	3	p__Firmicutes	c__Clostridia	o__Clostridiales	f__Ruminococcaceae	g__
OTU_1095	0.00606397	SS	0	0	0	0	0	0	0	0	0	0	0	0	1	0	1	4	1	0	1	0	1	0	p__Firmicutes	c__Clostridia	o__Clostridiales	f__Ruminococcaceae	g__
OTU_741	0.00627901	SS	0	0	0	0	0	0	0	0	0	0	0	1	3	0	0	0	1	0	0	3	1	1	p__Firmicutes	c__Clostridia	o__Clostridiales	f__Ruminococcaceae	g__
OTU_300	0.00746609	SS	0	0	0	0	0	0	0	0	1	0	0	1	0	0	1	3	2	0	2	3	2	0	p__Firmicutes	c__Clostridia	o__Clostridiales	f__Ruminococcaceae	g__
OTU_2060	0.00905753	SS	0	0	0	0	1	0	0	0	0	0	0	1	0	1	1	3	0	5	2	0	0	1	p__Firmicutes	c__Clostridia	o__Clostridiales	f__Lachnospiraceae	g__
OTU_662	0.010383	SS	5	0	0	0	0	1	0	0	1	0	1	2	7	0	6	3	3	0	3	2	1	6	p__Firmicutes	c__Clostridia	o__Clostridiales	f__	g__
OTU_2803	0.0123785	SS	0	1	0	0	0	5	0	0	1	0	0	1	0	6	2	2	1	0	1	2	8	3	p__Firmicutes	c__Clostridia	o__Clostridiales	f__	g__
OTU_2900	0.0134412	SS	0	0	0	0	0	0	1	0	1	3	0	1	4	0	1	5	4	0	0	4	4	7	p__Firmicutes	c__Clostridia	o__Clostridiales	f__Ruminococcaceae	g__
OTU_270	0.0159943	SS	5	2	1	16	2	11	1	1	9	5	6	17	22	8	16	9	11	1	24	9	7	12	p__Firmicutes	c__Clostridia	o__Clostridiales	f__Ruminococcaceae	g__
OTU_1200	0.0160058	SS	0	0	0	0	0	1	0	0	4	0	0	0	1	0	3	5	2	0	2	7	2	1	p__Firmicutes	c__Clostridia	o__Clostridiales	f__Ruminococcaceae	g__
OTU_765	0.0187554	SS	4	0	0	2	0	0	0	0	6	0	0	1	7	3	2	5	6	0	2	0	6	12	p__Firmicutes	c__Clostridia	o__Clostridiales	f__Ruminococcaceae	g__
OTU_561	0.0193756	SS	4	0	0	1	0	1	2	1	12	0	0	1	4	3	4	15	3	0	6	4	3	12	p__Firmicutes	c__Clostridia	o__Clostridiales	f__Ruminococcaceae	g__
OTU_1503	0.0200473	SS	0	0	0	2	0	0	0	0	0	0	1	0	5	1	2	2	1	0	1	0	1	1	p__Firmicutes	c__Clostridia	o__Clostridiales	f__Ruminococcaceae	g__
OTU_1758	0.0203154	SS	1	0	1	7	0	0	2	1	1	0	1	7	10	0	1	5	2	3	3	5	2	1	p__Firmicutes	c__Clostridia	o__Clostridiales	f__Ruminococcaceae	g__
OTU_310	0.0209571	SS	0	3	0	0	0	0	0	0	0	0	1	2	3	0	1	1	3	0	2	1	2	0	p__Firmicutes	c__Clostridia	o__Clostridiales	f__Ruminococcaceae	g__
OTU_876	0.0214365	SS	1	0	0	0	0	1	0	0	0	0	0	8	1	3	0	1	0	0	5	0	10	1	p__Firmicutes	c__Clostridia	o__Clostridiales	f__Ruminococcaceae	g__
OTU_2484	0.0230523	SS	0	0	0	0	0	1	0	0	0	0	0	0	1	2	4	0	1	0	0	0	1	3	p__Firmicutes	c__Clostridia	o__Clostridiales	f__Clostridiaceae	g__Clostridium
OTU_1491	0.0249581	SS	0	0	0	0	0	2	0	0	0	0	0	2	0	0	3	0	2	0	2	2	12	0	p__Firmicutes	c__Clostridia	o__Clostridiales	f__Lachnospiraceae	g_
OTU_2176	0.0263554	SS	5	0	0	0	0	0	0	0	0	0	0	0	1	0	2	0	2	0	1	1	1	2	p__Firmicutes	c__Clostridia	o__Clostridiales	f__Ruminococcaceae	g__
OTU_2876	0.0266257	SS	0	0	0	2	0	2	0	0	6	0	0	3	2	3	3	3	4	0	5	1	1	0	p__Firmicutes	c__Clostridia	o__Clostridiales	f__Ruminococcaceae	g__
OTU_2769	0.0266906	SS	1	0	0	0	0	0	0	0	0	0	0	0	1	0	1	1	0	0	1	1	2	0	p__Firmicutes	c__Clostridia	o__Clostridiales	f__Ruminococcaceae	g__
OTU_2675	0.0274361	SS	20	0	0	11	0	37	0	0	11	0	4	18	57	11	10	28	13	0	14	15	13	32	p__Firmicutes	c__Clostridia	o__Clostridiales	f__Ruminococcaceae	g__
OTU_1773	0.0277437	SS	1	0	0	1	0	0	0	0	2	0	0	5	8	1	3	1	0	0	1	3	1	0	p__Firmicutes	c__Clostridia	o__Clostridiales	f__Ruminococcaceae	g__
OTU_1250	0.0286745	SS	3	0	0	0	0	1	0	0	1	0	0	2	0	3	1	0	2	0	4	2	1	3	p__Firmicutes	c__Clostridia	o__Clostridiales	f__Ruminococcaceae	g_
OTU_2750	0.0311698	SS	3	0	3	3	4	0	1	0	0	6	1	2	3	2	7	5	6	5	2	4	2	8	p__Firmicutes	c__Clostridia	o__Clostridiales	f__Lachnospiraceae	g__Blautia
OTU_1073	0.0319004	SS	1	0	0	0	0	1	0	0	5	0	0	3	0	0	3	2	4	0	5	1	2	4	p__Firmicutes	c__Clostridia	o__Clostridiales	f__Ruminococcaceae	g__
OTU_803	0.0324818	SS	2	4	0	1	0	3	0	0	2	0	5	4	2	2	7	3	4	3	3	4	3	1	p__Firmicutes	c__Clostridia	o__Clostridiales	f__Ruminococcaceae	g__
OTU_898	0.0328175	SS	1	0	0	3	0	0	0	0	1	1	1	4	6	5	3	3	1	0	0	0	3	3	p__Firmicutes	c__Clostridia	o__Clostridiales	f__Ruminococcaceae	g__
OTU_2663	0.0333063	SS	2	0	0	1	0	1	0	0	3	0	0	2	8	0	2	4	1	0	2	1	3	1	p__Firmicutes	c__Clostridia	o__Clostridiales	f__Ruminococcaceae	g__
OTU_351	0.0362561	SS	1	0	0	1	0	0	1	1	3	0	0	2	2	0	1	1	1	0	2	5	3	2	p__Firmicutes	c__Clostridia	o__Clostridiales	f__Ruminococcaceae	g__
OTU_2712	0.0377457	SS	2	0	0	0	0	0	0	0	1	0	0	1	0	2	0	0	2	0	2	4	1	1	p__Firmicutes	c__Clostridia	o__Clostridiales	f__	g__
OTU_2797	0.038472	SS	0	15	0	7	0	1	0	0	3	1	3	7	10	6	5	3	3	0	13	6	4	3	p__Firmicutes	c__Clostridia	o__Clostridiales	f__Ruminococcaceae	g__
OTU_693	0.0399131	SS	0	0	0	1	0	1	0	0	5	4	0	5	3	0	7	1	1	0	3	4	1	6	p__Firmicutes	c__Clostridia	o__Clostridiales	f__Ruminococcaceae	g__
OTU_801	0.04003	SS	0	2	0	4	0	0	0	0	0	0	0	1	2	0	1	0	3	0	1	1	5	2	p__Firmicutes	c__Clostridia	o__Clostridiales	f__Lachnospiraceae	g__
OTU_365	0.040877	SS	2	1	0	1	0	0	0	0	2	0	0	0	0	4	3	3	5	0	0	3	3	2	p__Firmicutes	c__Clostridia	o__Clostridiales	f__Peptococcaceae	g__
OTU_2018	0.0424099	SS	0	0	0	1	0	0	0	0	1	0	0	2	0	2	3	0	2	0	1	2	0	0	p__Firmicutes	c__Clostridia	o__Clostridiales	f__Lachnospiraceae	g__Ruminococcus
OTU_1054	0.0439857	SS	0	0	0	2	0	0	2	0	7	0	2	4	0	1	0	9	3	1	3	6	2	4	p__Firmicutes	c__Clostridia	o__Clostridiales	f__Ruminococcaceae	g__Oscillospira
OTU_2680	0.0463613	SS	0	1	1	1	0	0	1	0	0	1	0	2	0	1	2	1	2	0	0	1	5	4	p__Firmicutes	c__Clostridia	o__Clostridiales	f__Clostridiaceae	g__Clostridium
