# Supplementary material for: Escherichia coli O157:H7 Super-Shedder and Non-Shedder Feedlot Steers Harbour Distinct Fecal Bacterial Communities
Source: PLoS One. 2014 May 23;9(5):e98115. doi: 10.1371/journal.pone.0098115 (PMC4032279; doi:10.1371/journal.pone.0098115)
Supplement: Table S3 — The number of OTUs shared by fecal samples as determined by the various clustering methods. (XLSX) [file pone.0098115.s005.xlsx]

## Sheet: Sheet1
Table S3
	Number of OTUs shared by samples
# of Samples	OutPipe4	CROP	Out97	Out90	Mothur	Esprit	OutPipe2	UPARSE
1	348	514	258	495	3934	2394	1354	360
2	146	166	114	184	984	641	697	146
3	88	91	54	130	466	361	397	94
4	50	63	44	79	293	261	314	50
5	55	60	35	76	220	173	199	43
6	37	48	36	82	147	140	148	46
7	27	38	22	53	146	105	142	32
8	23	32	17	39	98	93	123	24
9	17	24	16	46	71	77	97	20
10	12	22	15	30	71	72	73	13
11	14	20	8	33	49	53	53	14
12	17	13	16	33	45	46	57	10
13	8	18	8	32	37	44	56	14
14	13	23	16	29	34	44	36	8
15	9	12	12	30	39	31	47	16
16	14	9	8	20	30	30	21	12
17	10	15	4	15	18	29	32	6
18	8	8	7	31	18	38	13	5
19	9	14	9	21	27	18	16	5
20	1	6	8	19	23	24	12	4
21	7	10	7	21	31	31	16	8
22	13	40	14	47	42	28	20	11
